# Supplementary material for: Survey of practices for the clinical management of febrile neutropenia in children in hematology-oncology units in Latin America
Source: Support Care Cancer. 2021 Jun 30;29(12):7903–11. doi: 10.1007/s00520-021-06381-9 (PMC8550596; doi:10.1007/s00520-021-06381-9)
Supplement: Supplementary file 1 — Supplementary file1 (XLSX 196 kb) [file 520_2021_6381_MOESM1_ESM.xlsx]

## Sheet: Survey Results
UniqueKey	EC_PedCanCenter	EC_DirecCareFN	ConsentYN	RiskEstratif_1_S1	Age_2_S1	RecentDischarge_2_S1	CancerType_2_S1	WhiteCellCount_2_S1	CathVenCent_2_S1	NeutrofCount_2_S1	PreviousInfDises_2_S1	PlatlesCount_2_S1	Procalcitonina_2_S1	NutritionalStatus_2_S1	CReactProtein_2_S1	SocialFamilyFactor_2_S1	Comorbiditis_2_S1	OtherRiskFactor_2_S1	OtherSpecify_2_S1	Fever_definition_3_S2	OtherFever_definition_3_S2	TempAnatomSite_4_S2	TempAdjusted_5_S2	OffiHourLowRisk30m_6_S2	OffiHourHightRisk30m_6_S2	OffiHourLowtRisk2h_6_S2	OffiHourHightRisk2h_6_S21	WeekendLowRisk30m_6_S2	WeekendHightRisk30m_6_S2	WeekendLowtRisk2h_6_S2	WeekendHightRisk2h_6_S2	FN_AssesmentPlace_8_S2_1	FN_AssesmentPlace_8_S2_2	FN_AssesmentPlace_8_S2_3	FN_AssesmentPlace_8_S2_4	Emergency_8_S2_1	Emergency_8_S2_2	Emergency_8_S2_3	Emergency_8_S2_4	ImpatientArea_8_S2_1	ImpatientArea_8_S2_2	ImpatientArea_8_S2_3	ImpatientArea_8_S2_4	OtherEmergency_8_S2_1	OtherEmergency_8_S2_2	OtherEmergency_8_S2_3	OtherEmergency_8_S2_4	OtherArea_8_S2	RegSch_MedicalDoctor_9_S2_1
1	1	1	1	1	2	2	1	1	1	1	2	1	1	2	1	1	1	1	post TMO o tipo de quimio que recibió reciente	1		2	2	1	1	4	4	2	2	4	4	Yes	No	No	No	No	Yes	No	No	No	No	No	No	No	No	Yes	No		No
2	1	1	1	1	1	1	1	1	2	1	1	1	2	1	1	1	1	2		3		2	2	1	1	4	4	3	3	4	3	Yes	No	No	No	No	Yes	No	No	No	No	Yes	No	No	No	No	Yes		No
3	1	1	1	1	1	1	1	1	1	1	1	1	1	2	1	2	1	1	Utilización de catéter a permanencia	4		1	1	1	2	2	2	3	2	2	2	Yes	No	No	No	No	Yes	No	No	No	No	Yes	No	No	No	No	Yes		No
4	1	1	1	2	1	1	2	2	2	2	1	2	1	2	1	1	1	1	Uso de corticoides en los últimos 15 días Cirugías recientes ( en las ultimas dos semanas)	1		2	2	2	2	4	4	2	2	4	4	No	Yes	No	No	Yes	No	No	No	No	No	Yes	No	No	No	No	Yes		No
5	1	1	1	1	1	1	1	2	2	1	1	1	2	1	1	1	1	2		1		2	1	1	2	1	4	2	2	4	4	No	Yes	No	No	Yes	No	No	No	No	No	No	Yes	No	No	Yes	No		No
6	1	2	1																													No	No	No	No	No	No	No	No	No	No	No	No	No	No	No	No		No
7	1	1	1	1	1	1	1	1	1	1	1	1	1	1	1	1	1	2		2		2	1	2	3	2	3	4	4	4	4	Yes	No	No	No	No	No	No	No	No	No	No	No	No	No	No	No		No
8	1	1	1	2	1	2	1	2	1	1	2	2	2	1	2	2	2	2		1		2	2	1	3	4	3	4	3	4	3	No	Yes	No	No	No	No	No	Yes	Yes	No	No	No	No	No	Yes	No		No
9	1	1	1	1	2	1	1	1	1	1	1	1	2	1	1	1	1	1	Protocolo de quimioterapia	4		2	1	1	3	3	3	3	3	3	3	Yes	No	No	No	No	No	No	No	No	Yes	No	No	No	No	No	No		No
10	1	1	1	2	2	2	2	2	2	2	2	2	2	2	2	2	2	2		2		2	2	2	2	2	2	2	2	2	2	No	Yes	No	No	Yes	No	No	No	No	No	Yes	No	No	No	No	Yes		No
11	1	1	1	1	1	1	1	1	1	1	1	1	2	1	1	1	1	1	Antecedente de sepsis en los últimos 6 meses antecedentes de bacteria MDR	5		2	2	1	3	1	4	3	3	1	4	No	Yes	No	No	No	No	Yes	No	Yes	No	No	No	No	No	No	Yes		No
12	1	1	1	1	1	1	1	1	1	1	1	2	1	1	1	1	1	1	Tipo de quimioterapia	2		2	1	1	1	1	4	2	2	2	2	Yes	No	No	No	No	No	Yes	No	No	Yes	No	No	No	No	No	Yes		No
13	1	1	1	1	1	1	1	1	1	1	1	1	1	1	1	1	1	2		1		2	2	1	3	1	3	3	3	3	3	No	Yes	No	No	No	No	No	Yes	Yes	No	No	No	No	No	Yes	No		No
14	1	1	1	1	2	1	1	1	1	1	1	2	2	2	1	1	1	2		4		2	2	1	3	1	4	2	2	2	4	No	Yes	No	No	Yes	No	No	No	No	No	Yes	No	No	No	No	Yes		No
15	1	1	1	1	2	1	1	1	2	1	2	1	2	2	1	2	1	1	Inestabilidad hemodinámica, duración de la neutropenia, quimioterapia recibida	4		2	2	2	2	2	2	2	2	2	2	No	Yes	No	No	Yes	No	No	No	No	No	Yes	No	No	No	No	Yes		No
16	1	1	1	1	2	1	1	1	1	1	1	2	1	1	1	1	1	1	Momento de su tratamiento quimioterapico.	1		2	2	1	1	4	4	2	2	4	4	Yes	No	No	No	No	Yes	No	No	No	No	Yes	No	No	No	No	Yes		No
17	1	1	1	2	1	1	1	2	1	1	1	1	1	1	1	2	1	1	Duración aproximada de la neutropenia	4		2	1	1	3	1	2	4	2	4	4	No	Yes	No	No	No	No	Yes	No	Yes	No	No	No	No	No	No	Yes		No
18	1	1	1	2	2	1	1	2	1	1	2	1	1	2	1	1	1	1	lugar de procedencia para determinar tener acceso oportuno a la atención médica y acceso a antibióticos vía oral	4		2	2	4	2	1	2	2	2	2	2	Yes	No	No	No	No	Yes	No	No	No	No	Yes	No	No	No	No	Yes		No
19	1	1	1	1	1	1	1	1	1	1	1	2	2	1	1	1	1	1	Type and phase of chemotherapy treatment Type of câncer (ALL, AML, solid tumors...)	6	37,8ºC	2	2	2	2	2	2	2	2	2	2	No	No	Yes	No	No	Yes	No	No	Yes	No	No	No	No	No	No	Yes		No
20	1	1	1	1	2	1	1	1	1	1	1	2	2	1	1	1	1	1	Predicción de neutropenia	2		2	2	2	4	3	4	3	2	3	4	Yes	No	No	No	No	Yes	No	No	No	No	Yes	No	No	No	No	Yes		Yes
21	1	1	1	1	1	1	1	2	2	1	1	2	1	2	1	1	1	1	tipo de quimioterapia administrada	1		2	1	1	2	2	4	3	2	2	4	No	Yes	No	No	Yes	No	No	No	No	No	Yes	No	No	No	No	Yes		No
22	1	1	1	1	1	2	1	1	2	1	2	1	2	2	1	2	2	1	recuento de monocitos.	4		2	2	2	4	1	4	2	4	2	2	No	No	Yes	No	No	Yes	No	No	No	No	No	Yes	Yes	No	No	No		No
23	1	1	1	2	2	1	1	1	1	1	1	1	2	2	1	1	1	2		5		2	2	2	2	2	2	2	2	2	2	No	No	Yes	No	Yes	No	No	No	No	Yes	No	No	No	No	No	Yes	Nuestra unidad cuenta con departamento de emergencia y es alli a donde se refiere a los pacientes para evaluacion y posible admisión	No
24	1	1	1	1	1	1	1	1	1	1	1	2	2	2	2	1	1	2		5		2	2	1	1	4	4	2	2	4	4	Yes	No	No	No	No	Yes	No	No	No	No	No	Yes	No	No	Yes	No		No
25	1	1	1	1	1	1	1	2	1	1	1	1	2	1	1	1	1	1	ultima dosis de quimioterapia ultima quimioterapia recibida ultima transfusion que recibio si los padres viven a mas de 1hora del centro hospitalario	1		2	2	3	3	4	4	3	3	4	4	Yes	No	No	No	No	No	Yes	No	No	Yes	No	No	No	No	No	Yes	el departamento de emergencia de nuestro hospital no recibe a nuestros pacientes. Ya que las emergencias se atienden todas en el area de hospitalizacion ( es internamiento, emergencias y cuidados intensivos al mismo tiempo)	No
26	1	1	1	1	1	2	1	1	1	1	1	2	1	2	1	2	1	1	inicio del nadir de quimioterapia, tipo de quimioterapia recibida	4		2	2	1	2	2	2	2	2	2	2	No	Yes	No	No	Yes	No	No	No	No	No	Yes	No	No	No	No	Yes		No
27	1	1	1	1	1	1	1	1	1	1	1	1	2	1	2	1	1	1	Dosis de quimioterapia utilizada y días transcurridos desde el termino de la quimioterapia	4		2	1	1	2	3	2	2	2	4	4	No	Yes	No	No	Yes	No	No	No	No	No	Yes	No	No	No	No	Yes		No
28	1	1	1	1	1	1	1	1	1	1	1	2	2	1	1	1	1	1	última QMT recibida	5		2	2	1	3	1	4	1	3	1	3	No	No	No	Yes	No	No	Yes	No	Yes	No	No	No	No	Yes	No	No		No
29	1	1	1	2	1	1	1	2	2	1	1	1	2	1	2	1	1	1	Datos de respuesta inflamatoria, estado hematológico (Hb) y Intensidad del tratamiento que esta recibiendo o recibió previo al evento	1		2	2	4	4	4	4	4	4	4	4	No	No	Yes	No	No	Yes	No	No	No	No	No	Yes	Yes	No	No	No		No
30	1	1	1	2	1	1	1	1	2	1	1	1	1	1	1	1	1	1	qt recibida	1		2	1	2	2	2	2	2	2	2	2	No	No	Yes	No	Yes	No	No	No	No	No	No	Yes	No	Yes	No	No		No
31	1	1	1	1	1	1	1	1	2	1	1	1	1	1	1	1	1	1	Duración y sitio de infección	1		2	1	2	2	4	2	4	2	4	2	Yes	No	No	No	No	Yes	No	No	No	No	Yes	No	No	No	No	Yes		No
32	1	1	1	1	1	1	1	1	2	1	1	1	1	1	1	1	1	1	Uso de otro tipo de cateter(ostomia)catéteres de derivaciones,alimentación parenteral	6	38.2 en 2 tomas continuas con diferencia de 30minutos	2	1	2	3	2	4	3	3	3	4	Yes	No	No	No	No	No	No	No	No	Yes	No	No	No	No	Yes	No	Dependiendo si es bajo a alto riesgo	No
33	1	1	1	2	1	1	1	1	1	1	1	1	2	1	1	2	1	2		4		2	2	1	2	2	4	2	2	4	4	No	Yes	No	No	Yes	No	No	No	No	No	Yes	No	No	No	No	Yes		No
34	1	1	1		2	1	1	1	1	1	1	2	2	1	1	2	1	2		2		1	1	1	2	1	3	2	3	1	3	Yes	No	No	No	No	Yes	No	No	No	No	Yes	No	No	No	No	Yes		No
35	1	1	1	1	1	1	1	1	1	1	1	1	2	1	1	2	1	2		1		2	2	1	2	1	2	2	2	2	2	Yes	No	No	No	No	Yes	No	No	No	No	Yes	No	No	No	No	Yes		No
36	1	1	1	1	2	1	1	1	1	1	1	2	1	1	1	1	1	1	Etapa de tratamiento oncológico. Dentro de alto riesgo ingresan la etapa de inducción a la remisión en leucemias agudas linfoblásticas. y Quimioterapia previa en caso de tumores sólidos.	2		2	2	1	2	1	2	2	2	2	2	Yes	No	No	No	No	Yes	No	No	No	No	Yes	No	No	No	No	Yes		No
37	1	1	1	1	1	1	1	1	1	1	1	1	1	1	1	1	1	1	SIGNOS VITALES AL MOMENTO DE LA EVALUACION ANTECEDENTES DE SEPSIS	4		2	1	2	2	2	4	2	2	2	4	No	No	No	Yes	Yes	No	No	No	No	No	Yes	No	No	Yes	No	No		No
38	1	1	1	2	2	1	1	1	2	1	2	1	2	2	1	2	1	2		4		2	2	4	4	4	4	4	4	4	4	No	No	Yes	No	No	Yes	No	No	No	No	No	Yes	Yes	No	No	No		No
39	1	1	1	1	1	2	1	1	2	1	1	2	1	1	1	1	1	2		4		2	1	1	3	2	4	3	3	2	4	No	Yes	No	No	No	No	Yes	No	Yes	No	No	No	No	No	No	Yes		No
40	1	1	1	1	1	1	1	1	1	1	1	2	1	1	1	2	1	2		1		4	1	2	2	4	4	2	2	4	4	No	Yes	No	No	Yes	No	No	No	No	No	No	Yes	No	No	Yes	No		No
41	1	1	1	1	2	2	1	2	1	1	2	2	2	2	2	2	1	2		4		2	2	2	2	2	2	2	2	2	2	Yes	No	No	No	No	Yes	No	No	No	No	No	Yes	No	No	Yes	No		No
42	1	1	1	1	1	1	1	1	1	1	1	1	1	1	1	1	1	1	Fase tratamiento de quimioterapia (inducción, consolidación, mantenimiento o recaída de la enfermedad) ó radioterapia	4		2	2	2	2	2	2	2	2	2	2	No	No	Yes	No	Yes	No	No	No	No	Yes	No	No	No	No	No	Yes		No
43	1	1	1	1	1	1	1	1	2	1	1	1	1	2	1	1	1	2		2		2	2	2		4	4	2		3	2	No	No	No	No	No	No	No	No	No	No	No	No	No	No	No	No		No
44	1	1	1	1	1	1	1	1	2	1	1	2	2	1	2	1	1	2		1		2	2	3	3	3	3	2	2	2	2	No	No	No	No	No	Yes	No	No	Yes	No	No	No	No	No	Yes	No		No
45	1	1	1		2	1	2	1	1	1	1	2	2	1	1	1	1	2		4		2	2	4	3	1	3	4	3	2	3	No	No	Yes	No	No	Yes	No	No	No	No	No	Yes	Yes	No	No	No		Yes
46	1	1	1	1	1	1	1	1	2	1	1	1	1	2	1	2	1	2		4		2	2	1	2	1	2	2	2	2	2	No	Yes	No	No	Yes	No	No	No	No	No	Yes	No	No	No	No	Yes		No
47	1	1	1	1	1	1	1	2	1	1	2	1	2	2	2	2	1	1	Etapa de quimioterapia. Pacientes en recaída	5		2	2	1	2	1	2	2	2	2	2	Yes	No	No	No	No	Yes	No	No	No	No	Yes	No	No	No	No	Yes		No
48	1	1	1	1	2	2	1	1	2	1	2	2	2	2	2	2	1	1	LMA. LPA. FIEBRE Y NEUTROPENIA SEVERA O MUY SEVERA	6	37.5	2	1	2	2	2	2	2	2	2	2	Yes	No	No	No	No	Yes	No	No	No	No	Yes	No	No	No	No	Yes		No
49	1	1	1	1	2	1	1	1	1	1	1	1	1	1	1	1	1	1	Facilidad para acudir a la unidad en caso de urgencia.	4		2	1	1	1	1	4	1	1	1	4	No	Yes	No	No	No	No	Yes	No	Yes	No	No	No	No	No	No	Yes		No
50	1	1	1	1	1	1	1	1	2	1	2	1	2	1	1	2	1	1	estado hemodinamico al ingreso	4		2	2	1	1	1	1	3	3	3	3	Yes	No	No	No	No	No	No	Yes	No	Yes	No	No	No	No	No	No		No
51	1	1	1	1	1	1	1	1	1	1	1	1	2	1	1	1	1	1	-Momento del tratamiento, bloque reciente o alejado de quimioterapia. -Que bloque de quimioterapia realizo -Fase del tratamiento	1		2	2	1	4	4	4	4	4	4	4	Yes	No	No	No	No	Yes	No	No	No	No	No	Yes	No	No	Yes	No		No
52	1	1	1	1	1	1	1	1	1	1	1	1	1	2	1	2	1	2		4		2	2	1	2	3	4	3	2	2	4	No	No	No	Yes	Yes	No	No	No	No	No	No	No	No	Yes	No	No		No
53	1	1	1	1	2	1	1	1	2	1	1	1	2	2	1	2	2	1	hipotension, inestabilidad hemodinamica	1		2	1	1	2	2	2	2	2	2	2	No	Yes	No	No	Yes	No	No	No	No	No	No	Yes	No	No	Yes	No		No
54	1	1	1	2	2	1	1	2	1	1	1	2	2	1	1	1	1	2		4		2	2	2	2	4	4	2	2	4	4	No	Yes	No	No	Yes	No	No	No	No	No	No	Yes	No	No	Yes	No		No
55	1	1	1	1	1	1	1	1	2	1	1	1	1	2	1	1	1	1	monocitos	4		2	1	2	2	2	2	2	2	2	2	No	No	No	Yes	Yes	No	No	No	No	No	Yes	No	No	Yes	No	No		No
56	1	1	1	2	1	1	1	1	2	1	1	1	2	1	2	1	1	1	marcadores de inflamación, no siempre están disponibles en nuestro hospital así como el uso de catéter central es poco frecuente.	1		2	2	2	1	4	4	2	2	4	4	Yes	No	No	No	No	Yes	No	No	No	No	No	No	No	No	No	Yes		No
57	1	1	1																	4		2	1	1	2	2	2	2	2	2	2	No	No	Yes	No	Yes	No	No	No	No	Yes	No	No	No	No	No	Yes		No
58	1	1	1	1	1	1	1	1	2	1	1	2	1	2	1	1	1	1	tipo de quimioterapia	1		2	2	2	2	2	2	2	2	2	2	No	No	No	Yes	Yes	No	No	No	No	Yes	No	No	No	No	Yes	No		No
59	1	1	1	1	2	1	1	2	1	1	1	1	2	1	2	1	1	2		1		2	1	1	1	4	4	2	2	4	4	Yes	No	No	No	No	Yes	No	No	No	No	Yes	No	No	No	No	Yes		No
60	1	1	1	1	1	1	1	1	2	1	2	2	2	1	1	2	1	2		6	Cualquier temperatura igual o mayor a 38°	2	2	1	1	1	4	3	3	3	4	Yes	No	No	No	No	No	No	Yes	No	Yes	No	No	No	No	Yes	No	Contamos con área de Urgencias de Hemato-Oncología Pediática, 24 hs	No
61	1	1	1	1	2	1	1	1	1	1	1	2	2	2	1	2	1	1	fase del tratamiento y estimacion del tiempo de neutropenia	1		2	2	2	2	4	2	2	2	4	2	Yes	No	No	No	No	Yes	No	No	No	No	Yes	No	No	No	No	Yes		No
62	1	1	1	1	1	1	1	1	1	1	1	1	1	1	1	1	1	2		2		2	2	1	1	1	1	3	3	3	3	Yes	No	No	No	No	No	Yes	No	No	Yes	No	No	No	No	No	Yes		No
63	1	1	1	1	2	1	1	1	1	1	1	1	1	2	1	2	1	2		5		2	2	1	4	2	4	2	2	2	2	No	No	No	Yes	Yes	No	No	No	No	No	Yes	No	No	Yes	No	No		No
64	1	1	1	1	1	1	1	1	1	1	1	1	1	1	1	1	1	1	si se encuentra en remision o no	4		2	2	1	2	1	4	3	3	3	4	No	Yes	No	No	No	No	Yes	No	Yes	No	No	No	No	No	No	Yes		No
65	1	1	1		1	1	1	1	1	1	1	1	1	1	1	1	1	2		2		2	1	1	3	3	4	3	3	3	4	No	Yes	No	No	No	No	No	Yes	Yes	No	No	No	No	No	Yes	No		No
66	1	1	1	1	1	1	1	1	1	1	1	1	1	1	1	1	1	2		1		2	1	1	3	1	4				4	Yes	No	No	No	No	Yes	No	No	No	No	Yes	No	No	No	No	Yes		No
67	1	1	1	1	1	1	2	1	1	1	1	1	1	1	1	1	1	1	Tipo de medicamento y dosis de quimioterapia aplicada	1		2	2	2	4	1	4	4	4	4	4	No	Yes	No	No	Yes	No	No	No	No	No	Yes	No	No	No	No	Yes		No
68	1	1	1	2	2	1	1	1	1	1	1	2	1	1	1	2	1	2		1		2	1	2	2	2	2	2	2	2	2	No	Yes	No	No	Yes	No	No	No	No	No	No	Yes	No	No	Yes	No		No
69	1	1	1	1	1	1	1	1	1	1	1	1	2	1	1	1	1	2		5		2	2	1	2	1	4	2	2	2	4	Yes	No	No	No	No	Yes	No	No	No	No	Yes	No	No	No	No	Yes		No
70	1	1	1	1	2	2	1	1	2	1	2	1	1	1	1	1	1	2		2		2	1	1	2	2	2	4	4	4	4	No	No	Yes	No	Yes	No	No	No	No	No	No	Yes	No	Yes	No	No		No
71	1	1	1	1	1	1	1	1	2	1	1	1	2	1	2	1	1	2		5		2	2	2				1	4	4	4	No	No	Yes	No	No	Yes	No	No	Yes	No	No	No	No	No	No	Yes		No
72	1	1	1	1	1	1	1	1	1	1	1	2	1	1	1	1	1	2		6	38 GRADOS SOSTENIDOS DURANTE UNA HORA	2	1	2	2	2	2	2	2	2	2	No	Yes	No	No	Yes	No	No	No	No	No	No	No	No	No	Yes	No		No
73	1	1	1		1	1	1	1	1	1	1	2	1	2	1	2	1	2		4		2	1	1	2	4	2	1	2	3	4	Yes	No	No	No	No	Yes	No	No	No	No	Yes	No	No	No	No	Yes		No
74	1	1	1	1	1	1	1	1	1	1	1	1	1	2	1	2	1	2		4		1	1	1	2	2	4	1	2	2	4	No	Yes	No	No	Yes	No	No	No	No	No	Yes	No	No	No	No	Yes		No
75	1	1	1	1	2	1	1	2	1	1	1	2	1	2	1	2	1	2		4		2	1	1	3	1	4	2	3	2	4	Yes	No	No	No	No	Yes	No	No	No	No	Yes	No	No	No	No	Yes		No
76	1	1	1	1	2	1	1	1	1	1	1	1	1	2	1	1	1	2		4		2	2	2	2	2	2	2	2	2	2	Yes	No	No	No	No	Yes	No	No	No	No	Yes	No	No	No	No	Yes		No
77	1	1	1	1	1	1	1	1	1	1	1	1	2	1	1	1	1	2		1		2	2	1	4	4	4	4	4	4	4	No	No	No	Yes	Yes	No	No	No	No	No	Yes	No	No	Yes	No	No		No
78	1	1	1	1	1	1	1	1	1	1	1	2	2	1	1	1	1	2		1		2	2	1	1	1	1	2	2	4	4	Yes	No	No	No	No	Yes	No	No	No	No	No	Yes	No	No	Yes	No		No
79	1	1	1	1	1	1	1	1	1	1	1	1	2	1	1	1	1	2		1		2	2	2	2	2	2	2	2	2	2	No	Yes	No	No	Yes	No	No	No	No	No	No	Yes	No	No	Yes	No		No
80	1	1	1	1	1	2	2	1	2	1	2	2	2	2	1	2	2	2		1		2	2	1	1	3	4	2	3	2	3	Yes	No	No	No	No	Yes	No	No	No	No	Yes	No	No	No	No	Yes		No
81	1	1	1	2	1	1	1	1	2	1	1	1	1	1	1	1	1	2		4		4	2	3	3	3	4	2	2	2	4	Yes	No	No	No	No	Yes	No	No	No	No	Yes	No	No	No	No	Yes		No
82	1	1	1	2	1	1	2	1	1	1	1	2	2	1	1	2	1	2		1		2	1	1	3	1	4	3	3	3	4	Yes	No	No	No	No	No	Yes	No	No	Yes	No	No	No	No	No	Yes		No
83	1	1	1	2	1	1	1	1	1	1	1	2	1	1	1	1	1	2		5		2	2	1	4	4	4	2	2	4	4	No	Yes	No	No	Yes	No	No	No	No	No	No	Yes	No	No	Yes	No		No
84	1	1	1	1	1	1	1	1	1	1	1	1	2	1	2	1	1	1	Fase del tratamiento en que se encuentra Fecha de última quimioterapia	1		2	2	1	2	4	4	1	1	1	1	Yes	No	No	No	No	No	No	Yes	No	No	Yes	No	No	Yes	No	No		No
85	1	1	1	1	2	1	1	1	1	1	2	1	2	2	2	2	1	2		4		2	1	1	2	1	2	2	2	2	2	No	No	Yes	No	Yes	No	No	No	No	Yes	No	No	No	No	No	Yes		No
86	1	1	1	1	1	1	1	1	2	1	2	1	1	1	1	2	1	2		1		2	2	1	2	2	2	2	2	2	4	Yes	No	No	No	No	Yes	No	No	No	No	Yes	No	No	No	No	Yes		No
87	1	1	1	1	1	1	1	1	2	1	1	1	2	2	1	1	1	1	Fase de la quimioterapia en que se encuentran Tiempo desde la ultima quimioterapia Tipo de quimioterapia recibida Haber recibido trasplante de medula ósea.	6	En general en pacientes oncologicos tomamos la opcion 3 de unica de 38.3 o dos mayores de 38, pero en pacientes de muy alto riesgo como trasplantados, nos guiamos mas por la curva termica que ha manejado y usamos en ocasiones 37.5.	2	1	3	2	2	4	3	2	3	4	No	No	No	Yes	Yes	No	No	No	No	Yes	No	No	No	No	Yes	No		No
88	1	1	1	1	1	2	2	1	2	1	2	1	2	2	1	1	1	1	Alteración electrolitos	1		2	2	2	2	2	4	2	2	2	4	No	Yes	No	No	Yes	No	No	No	No	No	Yes	No	No	No	No	Yes		No
89	1	1	1	1	1	1	1	1	1	1	1	1	1	1	2	1	1	1	En nuestra institución dado que es centro de remisión del país se hospitalizan los de alto y bajo riesgo	4		2	1	1	2	1	2	2	2	2	2	No	Yes	No	No	Yes	No	No	No	No	No	No	No	No	No	No	No	No hay área especifica de hospitalización en hemato oncologia solo clinica ambulatoria	No
90	1	1	1	1	1	1	1	1	1	1	1	1	1	1	1	1	1	1	Fase de quimioterapia Días post quimioterapia Estado hemodinamico Presencia de foco	1		2	2	1	2	4	2	2	2	2	2	No	Yes	No	No	Yes	No	No	No	No	No	No	Yes	No	No	Yes	No		No
91	1	1	1	1	1	1	1	1	1	1	1	2	2	2	1	1	1	2		5		2	2	2	2	2	2	2	2	2	2	No	Yes	No	No	Yes	No	No	No	No	No	Yes	No	No	No	No	Yes		No
92	1	1	1	2	1	1	1	1	1	1	1	1	2	1	1	1	1	2		4		2	2	1	2	4	4	2	2	4	4	No	Yes	No	No	Yes	No	No	No	No	No	No	Yes	No	No	Yes	No		No
93	1	1	1	1	1	1	1	1	1	1	1	1	1	1	2	1	1	1	Esquema de quimioterapia administrado previo al evento infeccioso.	1		2	2	1	2	2	4	1	2	2	4	No	Yes	No	No	Yes	No	No	No	No	No	No	Yes	No	No	Yes	No		No
94	1	1	1	2	1	1	1	1	2	1	2	1	1	2	2	2	2	1	hipotension	4		2	2	1	3	1	3	1	3	1	4	Yes	No	No	No	No	Yes	No	No	No	No	Yes	No	No	No	No	Yes		No
95	1	1	1	1	1	2	1	2	2	1	2	1	1	1	1	2	1	1	Presencia de bacteriemia, afectación respiratoria o intestinal, presentacion del cuadro clinico menor a 7 dias de culminada la quimioterapia	5		2	1	2	2	4	4	2	2	4	4	No	No	Yes	No	Yes	No	No	No	No	No	No	Yes	No	Yes	No	No		No
96	1	1	1	1	1	1	1	1	2	1	2	2	2	2	1	2	2	2		5		2	2	1	3	2	4	3	2	4	4	Yes	No	No	No	No	Yes	No	No	No	No	Yes	No	No	No	No	Yes		No
97	1	1	1	1	1	1	1	1	2	1	1	1	2	1	1	1	1	1	Estadio en su tratamiento quimioterapico	2		2	1	1	1	2	2	2	2	2	2	Yes	No	No	No	No	Yes	No	No	No	No	Yes	No	No	No	No	Yes		No
98	1	1	1	1	1	1	1	1	1	1	1	1	1	1	1	1	1	2		3		2	2	2	2	4	4	4	4	4	4	No	Yes	No	No	Yes	No	No	No	No	No	No	Yes	No	No	Yes	No		No
99	1	1	1	1	1	1	1	1	1	1	1	1	2	2	1	1	1	1	Quimioterapia recibida	4		4	2	2	2	2	2	2	2	2	2	No	No	No	Yes	Yes	No	No	No	No	Yes	No	No	No	No	Yes	No		No
100	1	1	1	1	1	1	1	2	1	1	1	1	2	2	1	1	1	1	Estado clínico del paciente: signos de sepsis	5		2	1	1	3	1	4	2	2	2	4	No	No	No	Yes	No	Yes	No	No	No	No	Yes	No	Yes	No	No	No		No
101	1	1	1	2	1	1	1	2	2	1	1	2	1	2	1	2	1	2		1		2	2	1	1	4	4	2	2	4	4	Yes	No	No	No	No	Yes	No	No	No	No	Yes	No	No	No	No	Yes		No
102	1	1	1	1	2	2	1	1	2	1	2	1	2	2	1	1	1	1	Intensidad de la quimioterapia recibida	4		2	2	1	2	1	4	1	2	1	4	No	Yes	No	No	Yes	No	No	No	No	No	No	Yes	No	No	Yes	No		No
103	1	1	1	1	1	1	1	1	1	1	1	1	1	1	1	1	1	1	Presencia de foco clínico al ingreso	4		2	1	2	2	4	4	2	2	4	4	No	No	Yes	No	No	Yes	No	No	Yes	No	No	No	No	No	No	Yes		No
104	1	1	1	1	1	1	2	2	2	1	2	1	2	2	2	1	2	2		1		2	2	1	1	1	4	2	2	2	4	No	No	Yes	No	Yes	No	No	No	No	Yes	No	No	No	No	No	Yes		No
105	1	1	1	1	1	1	1	1	2	1	1	1	2	1	1	1	1	1	Quimioterápicos usados Fase de intensiva o de mantenimiento	4		2	2	2	3	1	3	2	3	2	3	Yes	No	No	No	No	Yes	No	No	No	No	Yes	No	No	No	No	Yes		No
106	1	1	1	1	2	2	2	1	2	1	2	1	2	1	2	2	2	2		4		2	1	2	2	2	2	2	2	2	2	No	Yes	No	No	Yes	No	No	No	No	No	Yes	No	No	No	No	Yes		No
107	1	1	1	1	1	1	1	2	1	1	2	1	1	1	1	2	2	2		2		2	2	1	2	2	4	3	2	2	4	No	No	No	No	Yes	No	No	No	No	No	No	No	No	No	No	No		No
108	1	1	1	1	2	1	1	1	1	1	1	1	2	1	1	1	1	1	ten qué protocolo de tratamiento se encuentra	4		2	2	1	2	2	2	1	2	2	2	No	Yes	No	No	Yes	No	No	No	No	No	Yes	No	No	No	No	Yes		No
139	1	1	1	1	2	2	1	2	2	2	2	2	2	2	1	2	2	1	shock al ingreso, recuento de plaquetas menor de 50.000 + menor de ua semana desde el ultimo día de QMT	5		2	2	1	1	2	2	2	2	2	2	Yes	No	No	No	No	Yes	No	No	No	No	Yes	No	No	No	No	Yes		No
[truncated: 309 more columns]

## Sheet: Data Dictionary
Column Label	Description	Description 2 (If multiple select)	Responses
UniqueKey	Survey entry number		Numeric
EC_PedCanCenter	Do you work in unit or facility that provides pediatric cancer care?		1 = Yes 2 = No
EC_DirecCareFN	Do you provide direct clinical care to patients with fever and neutropenia?		1 = Yes 2 = No
ConsentYN	After reading the Informed Consent, Are you available to complete this survey?		1 = Yes 2 = No
RiskEstratif_1_S1	Are pediatric cancer patients who have fever and neutropenia categorized according to a risk stratification classification in your institution? (For example in "low risk" and "high risk")		1 = Yes 2 = No
Age_2_S1	Which of the following general characteristics do you use to differentiate your patients between with "Low Risk" and "High Risk" for serious medical complications from fever and neutropenia? (Select all that apply)	Age of the patient	1 = Yes 2 = No
RecentDischarge_2_S1		Recent hospitalization	1 = Yes 2 = No
CancerType_2_S1		Type of cancer	1 = Yes 2 = No
WhiteCellCount_2_S1		Changes in white blood cell count	1 = Yes 2 = No
CathVenCent_2_S1		Type of central venous catheter	1 = Yes 2 = No
NeutrofCount_2_S1		Changes in absolute neutrophil count	1 = Yes 2 = No
PreviousInfDises_2_S1		History of infections	1 = Yes 2 = No
PlatlesCount_2_S1		Changes in platelet count	1 = Yes 2 = No
Procalcitonina_2_S1		Inflammatory markers (Procalcitonin)	1 = Yes 2 = No
NutritionalStatus_2_S1		Nutritional status	1 = Yes 2 = No
CReactProtein_2_S1		Inflammatory markers (C-reactive proetin)	1 = Yes 2 = No
SocialFamilyFactor_2_S1		Socio-cultural and family aspects	1 = Yes 2 = No
Comorbiditis_2_S1		Presence of comorbid conditions	1 = Yes 2 = No
OtherRiskFactor_2_S1		Other	1 = Yes 2 = No
OtherSpecify_2_S1		Other (specify)	Free text
Fever_definition_3_S2	If a pediatric cancer patient who is currently undergoing chemotherapy or radiation therapy, what is your threshold to define fever? (Mark one answer)		1 = Any temperature greater than 38° C 2 = Any higher than 38.3° C 3 = Any higher than 38.5 ° C 4 = Any higher than 38.3 ° C or 2 measurements of temperature over 38° C with one hour difference in 24 hour period 5 = Any higher than 38.5° C or 2 measurements of temperature over 38° C with one hour difference in 24 hour period 6 = Other
OtherFever_definition_3_S2		Other definition, specify:	Free text
TempAnatomSite_4_S2	Specify the anatomical site where the temperature is usually taken at your center (Mark the most common)		1 = Oral 2 = Axilarry 3 = Rectal 4 = Otic
TempAdjusted_5_S2	After obtaining the temperature measurement in your center, do you adjust the temperature according to the anatomical site in which it was taken? (for example increasing 0.5 ° C if it was taken axillary)		1 = Yes 2 = No
OffiHourLowRisk30m_6_S2	If a patient meets your threshold for fever during business hours, what would you recommend for the following scenarios:	"Low-risk" 30 minutes away	1 = Present to the HO outpatient clinic 2 = Present to the ED 3 = Present to the HO inpatient floor 4 = Present to the closest local Ed
OffiHourHightRisk30m_6_S2	If a patient meets your threshold for fever during business hours, what would you recommend for the following scenarios:	'High risk' 30 minutes away	1 = Present to the HO outpatient clinic 2 = Present to the ED 3 = Present to the HO inpatient floor 4 = Present to the closest local Ed
OffiHourLowtRisk2h_6_S2	If a patient meets your threshold for fever during business hours, what would you recommend for the following scenarios:	"Low risk” 2 hours away	1 = Present to the HO outpatient clinic 2 = Present to the ED 3 = Present to the HO inpatient floor 4 = Present to the closest local Ed
OffiHourHightRisk2h_6_S21	If a patient meets your threshold for fever during business hours, what would you recommend for the following scenarios:	‘High risk’ to 2 hours away	1 = Present to the HO outpatient clinic 2 = Present to the ED 3 = Present to the HO inpatient floor 4 = Present to the closest local Ed
WeekendLowRisk30m_6_S2	If a patient meets your threshold for fever after business hours/weekends, what would you recommend for the following scenarios:	"Low-risk" 30 minutes away	1 = Present to the HO outpatient clinic 2 = Present to the ED 3 = Present to the HO inpatient floor 4 = Present to the closest local Ed
WeekendHightRisk30m_6_S2	If a patient meets your threshold for fever after business hours/weekends, what would you recommend for the following scenarios:	'High risk' 30 minutes away	1 = Present to the HO outpatient clinic 2 = Present to the ED 3 = Present to the HO inpatient floor 4 = Present to the closest local Ed
WeekendLowtRisk2h_6_S2	If a patient meets your threshold for fever after business hours/weekends, what would you recommend for the following scenarios:	"Low risk” 2 hours away	1 = Present to the HO outpatient clinic 2 = Present to the ED 3 = Present to the HO inpatient floor 4 = Present to the closest local Ed
WeekendHightRisk2h_6_S2	If a patient meets your threshold for fever after business hours/weekends, what would you recommend for the following scenarios:	‘High risk’ to 2 hours away	1 = Present to the HO outpatient clinic 2 = Present to the ED 3 = Present to the HO inpatient floor 4 = Present to the closest local Ed
FN_AssesmentPlace_8_S2_1	According to your usual clinical practice, which clinical area do you consider most frequently attend your patients if they meet the criteria for fever and neutropenia? Place the number 1 in the most frequent place, 2 in the next, and so on	Outpatient HO Clinic, 1st place	Yes No
FN_AssesmentPlace_8_S2_2		Outpatient HO Clinic, 2nd place	Yes No
FN_AssesmentPlace_8_S2_3		Outpatient HO Clinic, 3rd place	Yes No
FN_AssesmentPlace_8_S2_4		Outpatient HO Clinic, 4th place	Yes No
Emergency_8_S2_1		Emergency department, 1st place	Yes No
Emergency_8_S2_2		Emergency department, 2nd place	Yes No
Emergency_8_S2_3		Emergency department, 3rd place	Yes No
Emergency_8_S2_4		Emergency department, 4th place	Yes No
ImpatientArea_8_S2_1		HO Inpatient floor, 1st place	Yes No
ImpatientArea_8_S2_2		HO Inpatient floor, 2nd place	Yes No
ImpatientArea_8_S2_3		HO Inpatient floor, 3rd place	Yes No
ImpatientArea_8_S2_4		HO Inpatient floor, 4th place	Yes No
OtherEmergency_8_S2_1		Local Hospital Emergency dept, 1st place	Yes No
OtherEmergency_8_S2_2		Local Hospital Emergency dept, 2nd place	Yes No
OtherEmergency_8_S2_3		Local Hospital Emergency dept, 3rd place	Yes No
OtherEmergency_8_S2_4		Local Hospital Emergency dept, 4th place	Yes No
OtherArea_8_S2		If other, specify	Free text
RegSch_MedicalDoctor_9_S2_1	According to your usual clinical practice, what kind of medical staff do you consider most frequently attend your patients if they meet the criteria for fever during business hours? Put the number 1 in the most frequent place, 2 in the next, and so on	General practitioner, 1st place	Yes No
RegSch_MedicalDoctor_9_S2_2		General practitioner, 2nd place	Yes No
RegSch_MedicalDoctor_9_S2_3		General practitioner, 3rd place	Yes No
RegSch_MedicalDoctor_9_S2_4		General practitioner, 4th place	Yes No
RegSch_MedicalDoctor_9_S2_5		General practitioner, 5th place	Yes No
RegSch_Fellow_9_S2_1		Medical resident, 1st place	Yes No
RegSch_Fellow_9_S2_2		Medical resident, 2ndplace	Yes No
RegSch_Fellow_9_S2_3		Medical resident, 3rd place	Yes No
RegSch_Fellow_9_S2_4		Medical resident, 4th place	Yes No
RegSch_Fellow_9_S2_5		Medical resident, 5th place	Yes No
RegSch_Pediatrician_9_S2_1		General pediatrician, 1st place	Yes No
RegSch_Pediatrician_9_S2_2		General pediatrician, 2nd place	Yes No
RegSch_Pediatrician_9_S2_3		General pediatrician, 3rd place	Yes No
RegSch_Pediatrician_9_S2_4		General pediatrician, 4th place	Yes No
RegSch_Pediatrician_9_S2_5		General pediatrician, 5th place	Yes No
RegSch_ER_Doctor_9_S2_1		ER specialist, 1st place	Yes No
RegSch_ER_Doctor_9_S2_2		ER specialist, 2nd place	Yes No
RegSch_ER_Doctor_9_S2_3		ER specialist, 3rd place	Yes No
RegSch_ER_Doctor_9_S2_4		ER specialist, 4th place	Yes No
RegSch_ER_Doctor_9_S2_5		ER specialist, 5th place	Yes No
RRegSch_Oncologist_9_S2_1		Hemato-oncologist, 1st place	Yes No
RRegSch_Oncologist_9_S2_2		Hemato-oncologist, 2nd place	Yes No
RRegSch_Oncologist_9_S2_3		Hemato-oncologist, 3rd place	Yes No
RRegSch_Oncologist_9_S2_4		Hemato-oncologist, 4th place	Yes No
RRegSch_Oncologist_9_S2_5		Hemato-oncologist, 5th place	Yes No
Weekend_MedicalDoctor_9_S2_1	According to your usual clinical practice, what kind of staff do you consider most frequently attend your patients if they meet the criteria for fever after business hours/weekends? Put the number 1 in the most frequent place, 2 in the next, and so on	General practitioner, 1st place	Yes No
Weekend_MedicalDoctor_9_S2_2		General practitioner, 2nd place	Yes No
Weekend_MedicalDoctor_9_S2_3		General practitioner, 3rd place	Yes No
Weekend_MedicalDoctor_9_S2_4		General practitioner, 4th place	Yes No
Weekend_MedicalDoctor_9_S2_5		General practitioner, 5th place	Yes No
Weekend_Fellow_9_S2_1		Medical resident, 1st place	Yes No
Weekend_Fellow_9_S2_2		Medical resident, 2ndplace	Yes No
Weekend_Fellow_9_S2_3		Medical resident, 3rd place	Yes No
Weekend_Fellow_9_S2_4		Medical resident, 4th place	Yes No
Weekend_Fellow_9_S2_5		Medical resident, 5th place	Yes No
Weekend_Pediatrician_9_S2_1		General pediatrician, 1st place	Yes No
Weekend_Pediatrician_9_S2_2		General pediatrician, 2nd place	Yes No
Weekend_Pediatrician_9_S2_3		General pediatrician, 3rd place	Yes No
Weekend_Pediatrician_9_S2_4		General pediatrician, 4th place	Yes No
Weekend_Pediatrician_9_S2_5		General pediatrician, 5th place	Yes No
Weekend_ER_Doctor_9_S2_1		ER specialist, 1st place	Yes No
Weekend_ER_Doctor_9_S2_2		ER specialist, 2nd place	Yes No
Weekend_ER_Doctor_9_S2_3		ER specialist, 3rd place	Yes No
Weekend_ER_Doctor_9_S2_4		ER specialist, 4th place	Yes No
Weekend_ER_Doctor_9_S2_5		ER specialist, 5th place	Yes No
Weekend_Oncologist_9_S2_1		Hemato-oncologist, 1st place	Yes No
Weekend_Oncologist_9_S2_2		Hemato-oncologist, 2nd place	Yes No
Weekend_Oncologist_9_S2_3		Hemato-oncologist, 3rd place	Yes No
Weekend_Oncologist_9_S2_4		Hemato-oncologist, 4th place	Yes No
Weekend_Oncologist_9_S2_5		Hemato-oncologist, 5th place	Yes No
PortACath_11_S2	Think about the community hospital emergency departments that are closet to your patients. Rate your overall experience with the community hospital emergency departments’ competency in the following aspects for caring for pediatric cancer patients	Ability to access Port-A-Caths	1 = Poor 2 = Fair 3 = Good 4 = Excellent
Triage_11_S2		Timeliness of RD triage and initiation of ED evaluation/treatment	1 = Poor 2 = Fair 3 = Good 4 = Excellent
AntimicrobialsAvail_11_S2		Availability of appropriate antibiotics	1 = Poor 2 = Fair 3 = Good 4 = Excellent
ReferalToPCC_11_S2		ED provider decision-making on when to refer the patient to a center/hospital specialized in PHO	1 = Poor 2 = Fair 3 = Good 4 = Excellent
FollowUpAfterReferel_11_S2		ED provider communication with the providers in PHO Center/hospital after referring patients	1 = Poor 2 = Fair 3 = Good 4 = Excellent
CVCOneBloodCult_12	When evaluating a pediatric cancer patient who presents with fever and no other symptoms, which of the following would you recommend be performed as part of the initial assessment?	Central line culture- one lumen	1 = Yes 2 = No
CVCBloodCultAlllum_12		Central line culture- all lumens	1 = Yes 2 = No
CVC_OnePripherBC_12		Peripheral blood culture only	1 = Yes 2 = No
CVC_PeripAndCentralBC_12		Simultaneous- 1 peripheral blood culture and 1 central line culture	1 = Yes 2 = No
OnePeripherBC_12		Peripheral blood culture (only 1 bottle)	1 = Yes 2 = No
TwoPeripherBCSameSite_12		2 peripheral blood cultures from the same puncture site	1 = Yes 2 = No
TwoPeriphBC_DiffSite12		2 peripheral blood cultures from different puncture sites (having done two separate skin asepsis)	1 = Yes 2 = No
XRay_12		Chest XR	1 = Yes 2 = No
UrineCulture_12		Urinalysis	1 = Yes 2 = No
Galactomanan_12		Urine culture	1 = Yes 2 = No
ReacCProte12		Nasopharyngeal swab: Respiratory viral panel	1 = Yes 2 = No
NasalSwab_12		Fungal culture	1 = Yes 2 = No
Urianalysis_12		Galactomannan	1 = Yes 2 = No
FungalCulture_12		Beta D glucan	1 = Yes 2 = No
B_D_Glucan_12		C-reactive protein	1 = Yes 2 = No
Procalcitonin12		Procalcitonin	1 = Yes 2 = No
Avail_BloodCellCount_13	How often are the following studies available at your institution?	Complete blood count	1 = Always, at all times 2 = Always, at business hours only 3 = Sometimes 4 = Never
Avail_FungalCulture_13		Fungal culture	1 = Always, at all times 2 = Always, at business hours only 3 = Sometimes 4 = Never
Avail_BloodCulture_13		Blood culture	1 = Always, at all times 2 = Always, at business hours only 3 = Sometimes 4 = Never
Avail_Galactomanan_13		Galactomannan	1 = Always, at all times 2 = Always, at business hours only 3 = Sometimes 4 = Never
Avail_XRay_13		Chest XR	1 = Always, at all times 2 = Always, at business hours only 3 = Sometimes 4 = Never
Avail_B_D_Glucan_13		Beta D glucan	1 = Always, at all times 2 = Always, at business hours only 3 = Sometimes 4 = Never
Avail_Urianalysis_13		Urianalysis	1 = Always, at all times 2 = Always, at business hours only 3 = Sometimes 4 = Never
Avail_ReacCProte13		C Reactive Protein	1 = Always, at all times 2 = Always, at business hours only 3 = Sometimes 4 = Never
Avail_UrineCulture_13		Urine Culture	1 = Always, at all times 2 = Always, at business hours only 3 = Sometimes 4 = Never
Avail_Procalcitonin_13		Procalcitonin	1 = Always, at all times 2 = Always, at business hours only 3 = Sometimes 4 = Never
Avail_NasalSwab_13		Nasopharyngeal swab	1 = Always, at all times 2 = Always, at business hours only 3 = Sometimes 4 = Never
ER_LabTest_14	If a pediatric cancer patient with fever is being evaluated in the emergency department at your institution, how like are the ED physicians to follow your recommended guidance on management of the following factors:	Which labs to be drawn	1 = Recommendations are followed consistently 2 = Recommendations are inconsistently followed 3 = Recommendations are never followed 4 = There is no communication between you and the ED
ER_TimeAntibiotic_14		Timing of antibiotics	1 = Recommendations are followed consistently 2 = Recommendations are inconsistently followed 3 = Recommendations are never followed 4 = There is no communication between you and the ED
ER_TypeAntibiotic_14		Choice of antibiotic	1 = Recommendations are followed consistently 2 = Recommendations are inconsistently followed 3 = Recommendations are never followed 4 = There is no communication between you and the ED
ER_Admission_14		Admission decision	1 = Recommendations are followed consistently 2 = Recommendations are inconsistently followed 3 = Recommendations are never followed 4 = There is no communication between you and the ED
ER_Discharge_14		Discharge decision	1 = Recommendations are followed consistently 2 = Recommendations are inconsistently followed 3 = Recommendations are never followed 4 = There is no communication between you and the ED
Ambulatory_LabTest_15	If a pediatric cancer patient with fever is being evaluated in the ambulatory department at your institution, how like are the ambulatory department physicians to follow your recommended guidance on management of the following factors:	Which labs to be drawn	1 = Recommendations are followed consistently 2 = Recommendations are inconsistently followed 3 = Recommendations are never followed 4 = There is no communication between you and the Ambulatory Dept
Ambulatory_TimeAntibiotic_15		Timing of antibiotics	1 = Recommendations are followed consistently 2 = Recommendations are inconsistently followed 3 = Recommendations are never followed 4 = There is no communication between you and the Ambulatory Dept
Ambulatory_TypeAntibiotic_15		Choice of antibiotic	1 = Recommendations are followed consistently 2 = Recommendations are inconsistently followed 3 = Recommendations are never followed 4 = There is no communication between you and the Ambulatory Dept
Ambulatory_Admission_15		Admission decision	1 = Recommendations are followed consistently 2 = Recommendations are inconsistently followed 3 = Recommendations are never followed 4 = There is no communication between you and the Ambulatory Dept
Ambulatory_Discharge_15		Discharge decision	1 = Recommendations are followed consistently 2 = Recommendations are inconsistently followed 3 = Recommendations are never followed 4 = There is no communication between you and the Ambulatory Dept
Impatient_LabTest_16	If a pediatric cancer patient with fever is being evaluated in the inpatient department at your institution, how like are the inpatient department physicians to follow your recommended guidance on management of the following factors:	Which labs to be drawn	1 = Recommendations are followed consistently 2 = Recommendations are inconsistently followed 3 = Recommendations are never followed 4 = There is no communication between you and the Inpatient Dept
Impatient_TimeAntibiotic_16		Timing of antibiotics	1 = Recommendations are followed consistently 2 = Recommendations are inconsistently followed 3 = Recommendations are never followed 4 = There is no communication between you and the Inpatient Dept
Impatient_TypeAntibiotic_16		Choice of antibiotic	1 = Recommendations are followed consistently 2 = Recommendations are inconsistently followed 3 = Recommendations are never followed 4 = There is no communication between you and the Inpatient Dept
Impatient_Admission_16		Admission decision	1 = Recommendations are followed consistently 2 = Recommendations are inconsistently followed 3 = Recommendations are never followed 4 = There is no communication between you and the Inpatient Dept
Impatient_Discharge_16		Discharge decision	1 = Recommendations are followed consistently 2 = Recommendations are inconsistently followed 3 = Recommendations are never followed 4 = There is no communication between you and the Inpatient Dept
NeutropDefin_LR_17	What your definition of neutropenia is as relates to the decisions for admission of a pediatric cancer patient who met criteria for fever?	Low risk patients	1 = Less than 1500 2 = Less than 1000 3 = Less than 500 4 = Less than 500 or between 500 and 1000 but anticipated to fall because of recent chemotherapy
NeutropDefin_HR_17		High risk patients	1 = Less than 1500 2 = Less than 1000 3 = Less than 500 4 = Less than 500 or between 500 and 1000 but anticipated to fall because of recent chemotherapy
AdmissionCriteria_LR_18	How likely are you to admit the following types of pediatric cancer patients if they meet criteria for fever and neutropenia:	Low risk patients	1 = Very likely 2 = Somewhat likely 3 = Somewhat unlikely 4 = Very Unlikely
AdmissionCriteria_HR_18		High risk patients	1 = Very likely 2 = Somewhat likely 3 = Somewhat unlikely 4 = Very Unlikely
RiskStatifScale_19	Do you use a risk-stratification classification to determine the management of the patient who meets criteria of fever and neutropenia at your institution?		1 = Yes 2 = No
TypeRiskStratScale_20	Which risk-stratification classification do you use?		1 = Santolaya et al 2 = Rondinelli et al 3 = Alexander et al 4 = Amman et al 5 = SIOP 6 = SLIPE 7 = Locally adapted classification 8 = Other
OtherRiskStartScale_20		Other (specify)	Free text
ComplianceGuideLR_21	What percentage of patient with fever and neutropenia that are classified as "Low Risk" are treated according to the local neutropenia and fever guidelines?		1 = <25% 2 = 26-50% 3 = 51-75% 4 = 76-100% 5 = Does not apply
ComplianceGuideHR_21	What percentage of patient with fever and neutropenia that are classified as "High Risk" are treated according to the local neutropenia and fever guidelines?		1 = <25% 2 = 26-50% 3 = 51-75% 4 = 76-100% 5 = Does not apply
HRisk_Age_less12_22	Which of the following clinical characteristics are used to define a pediatric cancer patient who met criteria for fever and neutropenia to be considered “High Risk” for serious medical complications?	Less than 12 months of age	1 = Yes 2 = No
HRisk_Age_more12_22		More than 12 years of age	1 = Yes 2 = No
HRisk_InductionALL_22		Induction phase for ALL	1 = Yes 2 = No
HRisk_Reintesification_22		Reintesifaction phase	1 = Yes 2 = No
HRisk_Post_trans_22		Post-transplant proliferative disease	1 = Yes 2 = No
HRisk_Sepsis_22		Signs or clinical symptoms of sepsis	1 = Yes 2 = No
HRisk_OrganDisfunction_22		Patients with organ disfunction	1 = Yes 2 = No
HRisk_CVCplacement_22		Presence of tunneled catheter	1 = Yes 2 = No
HRisk_Procalcitoin_22		Elevated procalcitonin	1 = Yes 2 = No
HRisk_PCReactiva_22		Elevated C-reactive protien	1 = Yes 2 = No
HRisk_Plaletsless_22		Plateltes less than 50,000	1 = Yes 2 = No
HRisk_CANLess100_22		ANC less than 100	1 = Yes 2 = No
HRisk_MonoLess100_22		AMC less than 100	1 = Yes 2 = No
HRisk_Parents_22		Parents not reliable	1 = Yes 2 = No
HRisk_NutritionalStatus_221		Nutritional status	1 = Yes 2 = No
HRisk_BloodCult_22		History of positive blood culture in last 6 months	1 = Yes 2 = No
HRisk_AnyMalignity_22		Any hematologic malignancy not in remission	1 = Yes 2 = No
HRisk_Neutropenia_22		Prolonged neutropenia (longer than 7 days), current or anticipated	1 = Yes 2 = No
HRisk_Discharge24h_22		Discharge from hospital in last 24 hours	1 = Yes 2 = No
HRisk_ChemoLast7d_22		Interval between chemotherpay and fever less than 7 days	1 = Yes 2 = No
HRisk_Comorbiditis_22		Significant comorbidity conditions	1 = Yes 2 = No
HRisk_OtherYN_22		Other	1 = Yes 2 = No
HRisk_OtherSpecify_22		Other (specify)	Free text
LRisk_30min_23	Assuming you are deciding whether or not to admit (to your institution) a “Low Risk” patient being evaluated in the Emergency Department who met the criteria for both fever and neutropenia, how important are the following factors in your willingness to NOT admit:	Patient living within 30 minutes to treating institution	1 = Very important 2 = Somewhat important 3 = Not very important 4 = Does not apply - I admit all patients with FN regardless of risk status
LRisk_Family_23		Know reliability of family	1 = Very important 2 = Somewhat important 3 = Not very important 4 = Does not apply - I admit all patients with FN regardless of risk status
LRisk_CVC_23		Patient has a central venous catheter	1 = Very important 2 = Somewhat important 3 = Not very important 4 = Does not apply - I admit all patients with FN regardless of risk status
LRisk_PossibleVIrus_23		Patient has known viral syndrome contact or diagnosis	1 = Very important 2 = Somewhat important 3 = Not very important 4 = Does not apply - I admit all patients with FN regardless of risk status
LRisk_PCReactiva_23		Elevated C reactive protein or procalcitonin	1 = Very important 2 = Somewhat important 3 = Not very important 4 = Does not apply - I admit all patients with FN regardless of risk status
LRisk_24hFollowUp_23		Ability of the clinic to see patient the following day	1 = Very important 2 = Somewhat important 3 = Not very important 4 = Does not apply - I admit all patients with FN regardless of risk status
Treatm_LowRisk_24	For a hospitalized pediatric cancer patient who met criteria for FN with no documented infection, which route of administration and empiric treatment would you use during the first 24 hours if the patient is stable?	“Low risk” patients	1 = Monotherapy PO 2 = Monotherapy IV 3 = Double therapy PO 4 = Double IV therapy 5 = Triple therapy IV
Treatm_HighRisk_24		"High risk" patients	1 = Monotherapy PO 2 = Monotherapy IV 3 = Double therapy PO 4 = Double IV therapy 5 = Triple therapy IV
Treat_LowRiskMan_25	For a pediatric cancer patient who met criteria for FN with no documented infection, which of the following describe the type of management would you use during the first 24 hours if the patient is stable?	“Low risk” patients	1 = Outpatient 2 = Inpatient
Treat_HightRiskMan_25		"High risk" patients	1 = Outpatient 2 = Inpatient
POLowR_Ceph2ndGen_26	For a stable “Low Risk” pediatric cancer patient who met criteria for FN with no documented infection, which of the following best describes the empirical antibiotic treatment available by oral route in your institution?	Monotherapy with 2nd. generation cephalosporin (cefuroxime)	Yes No
POLowR_Ceph3erGen_26		Monotherapy with 3rd. generation cephalosporin (cefixime)	Yes No
POLowR_Quinolona_26		Quinolone monotherapy (Ciprofloxacin, levofloxacin or moxifloxacin)	Yes No
POLowR_AmpiSulb_26		Monotherapy with aminopenicillin + inhibitor of beta-lactamases (ampicillin/Sulbactam)	Yes No
POLowR_AmoxClav_26		Monotherapy with aminopenicillin + beta-lactamase inhibitor (amoxicillin /Clavulanato)	Yes No
POLowR_None_26		No therapy by mouth is provided at my institution for patients with fever and neutropenia	Yes No
IVLRMono_Quinol_27	For a stable “Low Risk” pediatric cancer patient who met criteria for FN with no documented infection, which of the following describes the first line Intravenous (IV) antibiotic treatment available at your institution?	Monotherapy with Quinolone (Ciprofloxacin, levofloxacin or moxifloxacin)	Yes No
IVLRMono_Ceftriaxona_27		Monotherapy with 3rd. generation cephalosporin (Ceftriaxone)	Yes No
IVLRMono_Ceftazidime_27		Monotherapy with 3rd. generation cephalosporin (Ceftazidime) with anti-pseudomonas activity	Yes No
IVLRMono_Cefepime_27		4th. generation cephalosporin monotherapy with anti-pseudomonas activity(Cefepime)	Yes No
IVLRMono_PipTazo_27		Monotherapy with anti-pseudomonias Penicilline (piperacillin/Tazobactam)	Yes No
IVLRMono_Meropenem_27		Monotherapy with Carbapenem (Meropenem)	Yes No
IVLRMono_Imipenem_27		Monotherapy with Carbapenem (Imipenem)	Yes No
IVLRMono_AmpiSul_27		Monotherapy with oral aminopenicillin + inhibitor of beta-lactamase (ampicillin/Sulbactam)	Yes No
IVLRMono_AmoxClav_27		Monotherapy with oral aminopenicillin + inhibitor of beta-lactamases orally (amoxicillin /Clavulanato)	Yes No
IVLRDoble_CeftriaxAmika_27		Combined therapy with 3rd. generation cephalosporin + aminoglycosides (ceftriaxone + Amikacin)	Yes No
IVLRDoble_CeftaAmika_27		Combined therapy with 3rd. generation cephalosporin with anti-pseudomonics activity + aminoglycosides (Ceftazidime + Amikacin)	Yes No
IVLRDoble_CefepAmika_27		Combined therapy with with 4th. generation cephalosporin anti-pseudomonica action + aminoglycosides (Cefepime + Amikacin)	Yes No
IVLRDoble_PipTazoAmika_27		Combined therapy with Penicillins with anti-pseudomonas action + aminoglycosides (piperacillin/Tazobactam + Amikacin )	Yes No
IVLR_Vanco_27		Vancomycin/Teicoplanin	Yes No
IVLR_Fluconazol_27		Fluconazole	Yes No
IVLR_AnphoB_27		Amphotericin B	Yes No
IVLR_Equinocandin_27		Echinocandin (Caspofungin/micafungin/anidulafungin)	Yes No
IVLR_Other_27		Other, specify:	Free text
IVHRMono_Quinol_28	In a pediatric cancer patient who meets the criteria of fever and neutropenia without infectious source, hemodynamically stable, categorized as "High-Risk", which of the following describes the first line empirical Intravenous (IV) antibiotic treatment available in your institution?	Monotherapy with Quinolone (Ciprofloxacin, levofloxacin or moxifloxacin)	Yes No
IVHRMono_Ceftriaxona_28		Monotherapy with 3rd. generation cephalosporin (Ceftriaxone)	Yes No
IVHRMono_Ceftazidime_28		Monotherapy with 3rd. generation cephalosporin (Ceftazidime) with anti-pseudomonas activity	Yes No
IVHRMono_Cefepime_28		4th. generation cephalosporin monotherapy with anti-pseudomonas activity(Cefepime)	Yes No
IVHRMono_PipTazo_28		Monotherapy with anti-pseudomonias Penicilline (piperacillin/Tazobactam)	Yes No
IVHRMono_Meropenem_28		Monotherapy with Carbapenem (Meropenem)	Yes No
IVHRMono_Imipenem_28		Monotherapy with Carbapenem (Imipenem)	Yes No
IVHRMono_AmpiSul_28		Monotherapy with oral aminopenicillin + inhibitor of beta-lactamase (ampicillin/Sulbactam)	Yes No
IVHRMono_AmoxClav_28		Monotherapy with oral aminopenicillin + inhibitor of beta-lactamases orally (amoxicillin /Clavulanato)	Yes No
IVHRDoble_CeftriaxAmika_28		Combined therapy with 3rd. generation cephalosporin + aminoglycosides (ceftriaxone + Amikacin)	Yes No
IVHRDoble_CeftaAmika_28		Combined therapy with 3rd. generation cephalosporin with anti-pseudomonics activity + aminoglycosides (Ceftazidime + Amikacin)	Yes No
IVHRDoble_CefepAmika_28		Combined therapy with with 4th. generation cephalosporin anti-pseudomonica action + aminoglycosides (Cefepime + Amikacin)	Yes No
IVHRDoble_PipTazoAmika_28		Combined therapy with Penicillins with anti-pseudomonas action + aminoglycosides (piperacillin/Tazobactam + Amikacin )	Yes No
IVHR_Vanco_28		Vancomycin/Teicoplanin	Yes No
IVHR_Fluconazol_28		Fluconazole	Yes No
IVHR_AnphoB_28		Amphotericin B	Yes No
IVHR_Equinocandin_28		Echinocandin (Caspofungin/micafungin/anidulafungin)	Yes No
IVHR_Other_28		Other, specify:	Free text
Avail_CefiximaVO_29	How often are the following antimicrobials available at your institution?	Cefixime PO	1 = Never 2 = Sometimes (<50%) 3 = Usually (>50%) 4 = Always (100%)
Avail_AmpiSulbVO_29		Amipicillin sulbactam PO	1 = Never 2 = Sometimes (<50%) 3 = Usually (>50%) 4 = Always (100%)
Avail_AmoxiClavVO_29		Amoxicillin clavulanate PO	1 = Never 2 = Sometimes (<50%) 3 = Usually (>50%) 4 = Always (100%)
Avail_CipromVO_29		Ciprofloxacin PO	1 = Never 2 = Sometimes (<50%) 3 = Usually (>50%) 4 = Always (100%)
Avail_LevofloVO_29		Levofloxacin PO	1 = Never 2 = Sometimes (<50%) 3 = Usually (>50%) 4 = Always (100%)
Avail_MoxiVO_29		Moxifloxacin PO	1 = Never 2 = Sometimes (<50%) 3 = Usually (>50%) 4 = Always (100%)
Avail_FlucoVO_29		Fluconazole PO	1 = Never 2 = Sometimes (<50%) 3 = Usually (>50%) 4 = Always (100%)
Avail_CipromIV_29		Ciprofloxacin IV	1 = Never 2 = Sometimes (<50%) 3 = Usually (>50%) 4 = Always (100%)
Avail_AmoxiClavIV_29		Amoxicillin clavulanat IV	1 = Never 2 = Sometimes (<50%) 3 = Usually (>50%) 4 = Always (100%)
Avail_LevofloIV_29		Levofloxacin IV	1 = Never 2 = Sometimes (<50%) 3 = Usually (>50%) 4 = Always (100%)
Avail_AmpiSulbIV_29		Ampicillin sulbactam IV	1 = Never 2 = Sometimes (<50%) 3 = Usually (>50%) 4 = Always (100%)
Avail_MoxiIV_29		Moxifloxacin IV	1 = Never 2 = Sometimes (<50%) 3 = Usually (>50%) 4 = Always (100%)
Avail_FlucoIV_29		Fluconazole IV	1 = Never 2 = Sometimes (<50%) 3 = Usually (>50%) 4 = Always (100%)
Avail_Ceftaz_29		Ceftazidime IV	1 = Never 2 = Sometimes (<50%) 3 = Usually (>50%) 4 = Always (100%)
Avail_Voriconazol_29		Voriconazole IV	1 = Never 2 = Sometimes (<50%) 3 = Usually (>50%) 4 = Always (100%)
Avail_Cefepime_29		Cefepime IV	1 = Never 2 = Sometimes (<50%) 3 = Usually (>50%) 4 = Always (100%)
Avail_AnphoBDeo_29		Amphotericin B IV	1 = Never 2 = Sometimes (<50%) 3 = Usually (>50%) 4 = Always (100%)
Avail_PiperTazo_29		Pip/Tazo IV	1 = Never 2 = Sometimes (<50%) 3 = Usually (>50%) 4 = Always (100%)
Avail_AmphoLipos_29		Amphotericin B liposomal IV	1 = Never 2 = Sometimes (<50%) 3 = Usually (>50%) 4 = Always (100%)
Avail_Meropenem_29		Meropenem IV	1 = Never 2 = Sometimes (<50%) 3 = Usually (>50%) 4 = Always (100%)
Avail_Caspofung_29		Caspofungin IV	1 = Never 2 = Sometimes (<50%) 3 = Usually (>50%) 4 = Always (100%)
Avail_Imipenem_29		Imipenem IV	1 = Never 2 = Sometimes (<50%) 3 = Usually (>50%) 4 = Always (100%)
Avail_Micafungina_29		Micafungin IV	1 = Never 2 = Sometimes (<50%) 3 = Usually (>50%) 4 = Always (100%)
Avail_Amikacin_29		Amikacin IV	1 = Never 2 = Sometimes (<50%) 3 = Usually (>50%) 4 = Always (100%)
Avail_Andidula_29		Andidulafungin IV	1 = Never 2 = Sometimes (<50%) 3 = Usually (>50%) 4 = Always (100%)
Avail_Vancom_29		Vancomycin IV	1 = Never 2 = Sometimes (<50%) 3 = Usually (>50%) 4 = Always (100%)
Avail_Teicoplanina_29		Teicoplanin IV	1 = Never 2 = Sometimes (<50%) 3 = Usually (>50%) 4 = Always (100%)
AntifungalTx_LowRisk_30	In a patient with fever and neutropenia with no documented infection, when do you add an empirical anti-fungal treatment?	“Low risk” patients	1 = 24 hours 2 = 48 hours 3 = 72 hours 4 = 96 hours or more
AntifungalTx_HighRisk_30		"High risk" patients	1 = 24 hours 2 = 48 hours 3 = 72 hours 4 = 96 hours or more
IFIRisk_NeutropProlon_31	Which of the following clinical characteristics are used to define a pediatric cancer patient who met criteria for fever and neutropenia to be considered “High Risk for Invasive fungal infection”?	Patients with prolonged neutropenia	1 = Yes 2 = No
IFIRisk_ALLHighRisk_31		Patients with high-risk acute lymphoblastic leukemia	1 = Yes 2 = No
IFIRisk_SteroidHighDos_31		Patients receiving high-dose steroids	1 = Yes 2 = No
IFIRisk_ALLRelapse_31		Patients with relapsing acute lymphoblastic leukemia	1 = Yes 2 = No
IFIRisk_AML_31		Patients with acute myeloid leukemia	1 = Yes 2 = No
IFIRisk_BMTPatient_31		Hematopoietic stem cell transplantation patients	1 = Yes 2 = No
IFIRisk_Other_31		Other: specify	Free text
IFITest_Cultures_32	When you evaluate a pediatric patient with cancer who has fever and neutropenia, which of the following tests you indicate routinely to assess invasive fungal infection?	Fungal cultures	1 = Yes 2 = No
IFITest_Galactomanan_32		Galactomannan	1 = Yes 2 = No
IFITest_PCR_32		PCR for fungi	1 = Yes 2 = No
IFITest_BetaDglucan_32		Beta D glucan	1 = Yes 2 = No
IFITest_CTTorax_32		Chest CT scan	1 = Yes 2 = No
IFITest_AbdomCT_32		Abdomen CT scan	1 = Yes 2 = No
IFITest_ParNasalCT_32		Paranasal sinuses CT scan	1 = Yes 2 = No
IFITestAvail_Cultures_33	How frequently do you have available the following studies at your institution?	Fungal cultures	1 = Always, at all times 2 = Always, at business hours only 3 = Sometimes 4 = Never
IFITestAvail_ParNasalCT_33		Paranasal sinuses CT scan	1 = Always, at all times 2 = Always, at business hours only 3 = Sometimes 4 = Never
IFITestAvail_Galactomanan_33		Galactomannan	1 = Always, at all times 2 = Always, at business hours only 3 = Sometimes 4 = Never
IFITestAvail_CTTorax_33		Chest CT scan	1 = Always, at all times 2 = Always, at business hours only 3 = Sometimes 4 = Never
IFITestAvail_PCR_33		PCR for fungi	1 = Always, at all times 2 = Always, at business hours only 3 = Sometimes 4 = Never
IFITestAvail_AbdomCT_33		Abdomen CT scan	1 = Always, at all times 2 = Always, at business hours only 3 = Sometimes 4 = Never
IFITesAvail_BetaDglucan_33		Beta D glucan	1 = Always, at all times 2 = Always, at business hours only 3 = Sometimes 4 = Never
IFILowRisk_Fluco_34	For a “Low Risk for Invasive Fungal Infection” pediatric cancer patient who met criteria for FN with no documented infection, for whom you have decided to start empirical antifungal treatment, which of the following describes the first line empirical antifungal treatment in your institution?	Fluconzaole	Yes No
IFILowRisk_AmphoBLip_34		Amphotericin B liposomal	Yes No
IFILowRisk_Vorico_34		Voriconazole	Yes No
IFILowRisk_Equinocand_34		Equinocandina (Caspofungin/micafungin/anidulafungin)	Yes No
IFILowRisk_AnphoB_34		Amphotericn B deoxycholate	Yes No
IFILowRisk_Other_34		Other	Yes No
IFILowRisk_OtherSpeci_34		Specify	Free text
IFIHighRisk_Fluco_35	For a “High Risk for Invasive Fungal Infection” pediatric cancer patient who met criteria for FN with no documented infection, for whom you have decided to start empirical antifungal treatment, which of the following describes the first line empirical antifungal treatment in your institution?	Fluconzaole	Yes No
IFIHighRisk_AmphoBLip_35		Amphotericin B liposomal	Yes No
IFIHighRisk_Vorico_35		Voriconazole	Yes No
IFIHighRisk_Equinocand_35		Equinocandina (Caspofungin/micafungin/anidulafungin)	Yes No
IFIHighRisk_AnphoB_35		Amphotericn B deoxycholate	Yes No
IFIHighRisk_Other_35		Other	Yes No
IFIHighRisk_OtherSpeci_35		Specify	Free text
DischargeLR_Fever_36	For a “Low Risk” pediatric cancer patient who met criteria for FN and has been admitted to your institution, which of the following criteria need to be met in order to meet your threshold for discharge home?	Must be afebrile for	1 = 24 hours 2 = 48 hours 3 = 72 hours 4 = Other, explain
DischargeLR_NegativeBC_36		Blood culture must be negative for	1 = 24 hours 2 = 48 hours 3 = 72 hours 4 = Other, explain
DischargeLR_LOS_36		Minimun number of inpatient days of	1 = 24 hours 2 = 48 hours 3 = 72 hours 4 = Other, explain
DischargeLR_OtherSpecif_36		Other (specify)	Free text
DischargeLR_CAN_36		ANC must be	1 = ANC > 100 2 = ANC > 100 and rising 3 = ANC > 500 and rising 4 = Other, explain
DischargeLR_OtherCAN_36		Other	Free text
DischargeHR_Fever_37	For a “High Risk” pediatric cancer patient who met criteria for FN and has been admitted to your institution, which of the following criteria need to be met in order to meet your threshold for discharge home?	Must be afebrile for	1 = 24 hours 2 = 48 hours 3 = 72 hours 4 = Other, explain
DischargeHR_NegativeBC_37		Blood culture must be negative for	1 = 24 hours 2 = 48 hours 3 = 72 hours 4 = Other, explain
DischargeHR_LOS_37		Minimun number of inpatient days of	1 = 24 hours 2 = 48 hours 3 = 72 hours 4 = Other, explain
DischargeHR_OtherSpecif_37		Other (specify)	Free text
DischargeHR_CAN_37		ANC must be	1 = ANC > 100 2 = ANC > 100 and rising 3 = ANC > 500 and rising 4 = Other, explain
DischargeHR_OtherCAN_37		Other	Free text
TxDischLR_CANless100_38	If a “Low Risk” pediatric cancer patient is being discharged from the inpatient unit after an episode of fever and neutropenia with no documented infection, what type of antibiotic treatment would you recommend for the following ANC values:	Less than 100	1 = Oral antibiotics 2 = IV antibiotics 3 = No antibiotics
TxDischLR_CANless200_38		Less than 200	1 = Oral antibiotics 2 = IV antibiotics 3 = No antibiotics
TxDischLR_CANless500_38		Less than 500	1 = Oral antibiotics 2 = IV antibiotics 3 = No antibiotics
TxDischLR_CANless1000_38		Less than 1000	1 = Oral antibiotics 2 = IV antibiotics 3 = No antibiotics
TxDischHR_CANless100_39	If a “High Risk” pediatric cancer patient is being discharged from the inpatient unit after an episode of fever and neutropenia with no documented infection, what type of antibiotic treatment would you recommend for the following ANC values:	Less than 100	1 = Oral antibiotics 2 = IV antibiotics 3 = No antibiotics
TxDischHR_CANless200_39		Less than 200	1 = Oral antibiotics 2 = IV antibiotics 3 = No antibiotics
TxDischHR_CANless500_39		Less than 500	1 = Oral antibiotics 2 = IV antibiotics 3 = No antibiotics
TxDischHR_CANless1000_39		Less than 1000	1 = Oral antibiotics 2 = IV antibiotics 3 = No antibiotics
ChangePractice_40	Was there any specific event that caused you to change your clinical practice related to the care of pediatric cancer patients experiencing fever? If so, please describe what change was made because of this experience.		Free text
FactorCare_Adherence_41	How important do you think the following factors are for your institution’s ability to provide excellent care to pediatric cancer patients with fever and neutropenia?	That all PHO Department members adhere to similar practices	1 = Not important 2 = Important 3 = Very important 4 - Not applicable
FactorCare_Multidisciplinary_41		Collaboration with other disciplines (ED, inpatient unit)	1 = Not important 2 = Important 3 = Very important 4 - Not applicable
FactorCare_FollowUp_41		Outcomes for FN patients are tracked and monitored	1 = Not important 2 = Important 3 = Very important 4 - Not applicable
FactorCare_UpdateGuides_41		Practices are updated regularly based on outcomes and new research	1 = Not important 2 = Important 3 = Very important 4 - Not applicable
FactorCare_WrittenGuides_41		Presence of a written clinical practice guideline	1 = Not important 2 = Important 3 = Very important 4 - Not applicable
WrittenGuideline_42	Does your institution currently have a written clinical practice guideline for the treatment and management of pediatric cancer patients with fever and neutropenia?		1 = Yes 2 = No
TimeToAntibiotica_43	Does your clinical practice guideline outline a specific time frame in which antibiotics should be administered in pediatric cancer patients with fever and/or neutropenia?		1 = Yes 2 = No
TimeToAntibMeasure_44	Has the time to antimicrobial administration been measured among pediatric cancer patients with fever and neutropenia in your institution?		1 = Yes 2 = No
TimeToAntib_44		Yes, specify time	Free text
LGuide_EvidenceBased_45	I personally feel that our current fever and neutropenia guideline…	Is derived from evidence-based guidelines	1 = Completely disagree 2 = Disagree 3 = Neutral 4 = Agree 5 = Completely agree
LGuide_HemOncoCom_45		Is followed by PHO specialist	1 = Completely disagree 2 = Disagree 3 = Neutral 4 = Agree 5 = Completely agree
LGuide_ERCom_45		Is followed by ED attending and staff	1 = Completely disagree 2 = Disagree 3 = Neutral 4 = Agree 5 = Completely agree
LGuide_ImpatientCom_45		Is followed by PHO Inpatient floor physicians	1 = Completely disagree 2 = Disagree 3 = Neutral 4 = Agree 5 = Completely agree
LGuide_ClinicalJugde_45		Limits my ability to use my clinical judgment	1 = Completely disagree 2 = Disagree 3 = Neutral 4 = Agree 5 = Completely agree
Guide_StadardPractice_46	I feel that the implementation of a clinical practice guideline would…	Be effective in standardizing care	1 = Completely disagree 2 = Disagree 3 = Neutral 4 = Agree 5 = Completely agree
Guide_HemOncoCom_46		Be followed by PHO specialist	1 = Completely disagree 2 = Disagree 3 = Neutral 4 = Agree 5 = Completely agree
Guide_ERCom_46		Be followed by ED attending and staff	1 = Completely disagree 2 = Disagree 3 = Neutral 4 = Agree 5 = Completely agree
Guide_ImpatientCom_46		Be followed by PHO Inpatient floor physicians	1 = Completely disagree 2 = Disagree 3 = Neutral 4 = Agree 5 = Completely agree
Guide_ClinicalJugde_46		Limits my ability to use my clinical judgment	1 = Completely disagree 2 = Disagree 3 = Neutral 4 = Agree 5 = Completely agree
Guide_OngoingUpdates_46		Needs to be updated periodically	1 = Completely disagree 2 = Disagree 3 = Neutral 4 = Agree 5 = Completely agree
SuccessMeasure_47	If an intervention were implemented to improve care of the pediatric cancer patients with fever and neutropenia, what would you the best measure of success?		Free text
Gender	Gender		1 = Male 2 = Female
AgeGroup_48	Age group		1 = 25-30 years 2 = 31-40 years 3 = 41-50 years 4 = 51-60 years 5 = 61-70 years 6 = More than 70 years
CountryofOrigin_49	Country of origin (place of residence)		Free text
CityState_49	City or state		Free text
HCW_Category_50	Type of healthcare professional		1 = Medical doctor 2 = Nurse 3 = Adminstration 4 = Other
HCW_Other_50		If other HCW, specify	Free text
CurrentClinicalPractice_51	What best describes your current clinical practice		1 = Pediatric Infectious Diseases 2 = Pediatric Hematology - Oncology 3 = Infection Prevention and Control 4 = Pediatrician with Ped ID duties 5 = Pediatrician with Hem-Onc duties 6 = Pediatrician with IPC duties 7 = Ped ID Medical resident 8 = Ped Hem Onc medical resident 9 = Other
ClinicalPractice_Other_51		if other current clinical practice, specify	Free text
YearsinPractice_52	Number of years in clinical practice in PHO after completing your training (not including years in residence)		Numeric
TimeClinicalPCare_53	On a scale of 1-100%, what proportion of your time you dedicated to providing clinical care for pediatric cancer patients?		Numeric
WorkArea_Inpatient_54	In which of the following clinical areas are you involved in the care of pediatric cancer patient?	Inpatient Care	1 = Yes 2 = No
WorkArea_Emergency_54		Emergency	1 = Yes 2 = No
WorkArea_Outpatient_54		Outpatient Care	1 = Yes 2 = No
WorkArea_ChemAmbulatory_54		Ambulatory Chemotherapy	1 = Yes 2 = No
FacType_Independent_55	Which of the following describes characteristics your institution’s PHO practices? (select all that apply)	Independent Oncology Unit	Yes No
FacType_NationalRefereal_551		Regional/national Referral Unit	Yes No
FacType_PedsHospitalt_55		Oncology Unit in Pediatric Hospital	Yes No
FacType_BMT_55		Bone Marrow Transplant Service	Yes No
FacType_GeneralHosp_55		Oncolgy Unit in General Hospital	Yes No
FacType_ClinicalTrial_55		Perform phase 1 clical trials open to ped onc patients	Yes No
StJudeGlobal	Is your institution participating of any of the St. Jude Children’s Research Hospital Global Region Initiatives?		1 = Yes 2 = No
RegionSJ	If yes, specify your region		1 = Mexico (M-10) 2 = Central America (AHOPCA) 3 = South America 4 = PRINCIPAL 5 = Other
NewPedCancerYear_56	How many new pediatric cancer diagnoses does your institution have per year?		Numeric
